# Supplementary material for: Nucleocapsids of the Rift Valley fever virus ambisense S segment contain an exposed RNA element in the center that overlaps with the intergenic region
Source: Nat Commun. 2024 Sep 1;15:7602. doi: 10.1038/s41467-024-52058-2 (PMC11365940; doi:10.1038/s41467-024-52058-2)
Supplement: Supplementary file 4 — Source Data [file 41467_2024_52058_MOESM4_ESM.xlsx]

## Sheet: Figure 5a
The part outlined in red is shown in the figure

## Sheet: Figure 5b
The part outlined in red is shown in the figure

## Sheet: Figure 5c
The part outlined in red is shown in the figure

## Sheet: Figure 6b
The part outlined in red is shown in the figure

## Sheet: Figure 6c
The part outlined in red (scroll down please) is shown in the figure

## Sheet: Figure 7a
parts outlined in red are shown in the figure

## Sheet: Figure 7b
parts outlined in red are shown in the figure

## Sheet: Figure 9b
	Titers PFU/ml (3 biological replicates with 3 technical replicates each)
	rRVFV-vS-IGR-rluc									rRVFV-vS-EvSR-rluc
time point p.i.		________Biological replicate 1________			________Biological replicate 2________			________Biological replicate 3________			________Biological replicate 1________			________Biological replicate 2________			________Biological replicate 3________
6	400	300	100	200	200	1000	200	150	140	200	300	3000	300	100	170	100	140	130
12	3000	2000	9000	6000	5000	6000	3000	7000	2000	10000	15000	10000	60000	20000	40000	25000	50000	10000
24	300000	600000	200000	100000	200000	400000	100000	40000	230000	6000000	60000000	3000000	11000000	22000000	20000000	11000000	13000000	1400000
48	500000	800000	1000000	600000	100000	2000000	200000	130000	200000	50000000	20000000	70000000	90000000	80000000	40000000	80000000	100000000	110000000
	Means of the technical replicates for each biological replicate
time point p.i.		________Biological replicate 1________			________Biological replicate 2________			________Biological replicate 3________			________Biological replicate 1________			________Biological replicate 2________			________Biological replicate 3________
6	266.667			466.667			163.333			1166.67			190			123.333
12	4666.67			5666.67			4000			11666.7			40000			28333.3
24	366667			233333			123333			23000000			1.76667e+07			8.46667e+06
48	766667			900000			176667			4.66667e+07			70000000			9.66667e+07

## Sheet: Figure 9c
Raw reporter reads (3 biological replicates with 3 technical replicates each)
	mock									rRVFV-vS-IGR-rluc									rRVFV-vS-EvSR-rluc
time point p.i.		________Biological replicate 1________			________Biological replicate 2________			________Biological replicate 3________			________Biological replicate 1________			________Biological replicate 2________			________Biological replicate 3________			________Biological replicate 1________			________Biological replicate 2________			________Biological replicate 3________
6	183	161	154	139	146	124	161	124	132	67047	74920	85841	225068	165260	171732	122376	132282	128706	86017	45517	40281	35851	30411	36913	33442	35251	42705
12	161	146	139	124	146	124	139	117	154	2542259	2287920	2606590	2875936	2714904	2724787	1772553	1954005	1934447	3122619	3507156	4205502	4024078	4404247	3971356	3155467	4067046	4160610
24	380	396	322	220	234	322	264	248	264	84362712	130439832	105104920	60127312	54082016	46704280	10038330	10358610	12327788	447377760	524716800	512218976	307546304	375253888	327003520	162556192	189655872	170555920
48	278	220	366	308	264	292	264	336	292	22738648	23872642	25468722	12429390	10732364	11226554	9502184	10134792	9100172	50410312	44104320	42215032	28229168	23633960	23966150	16702560	16988668	22761664
										Reporter reads with mock values subtracted
									time point p.i.		________Biological replicate 1________			________Biological replicate 2________			________Biological replicate 3________			________Biological replicate 1________			________Biological replicate 2________			________Biological replicate 3________
									6	66864	74759	85687	224929	165114	171608	122215	132158	128574	85834	45356	40127	35712	30265	36789	33281	35127	42573
									12	2542098	2287774	2606451	2875812	2714758	2724663	1772414	1953888	1934293	3122458	3507010	4205363	4023954	4404101	3971232	3155328	4066929	4160456
									24	84362332	130439436	105104598	60127092	54081782	46703958	10038066	10358362	12327524	447377380	524716404	512218654	307546084	375253654	327003198	162555928	189655624	170555656
									48	22738370	23872422	25468356	12429082	10732100	11226262	9501920	10134456	9099880	50410034	44104100	42214666	28228860	23633696	23965858	16702296	16988332	22761372
										Means of the technical replicates for each biological replicate
									time point p.i.		________Biological replicate 1________			________Biological replicate 2________			________Biological replicate 3________			________Biological replicate 1________			________Biological replicate 2________			________Biological replicate 3________
									6	75770			187217			127649			57105.7			34255.3			36993.7
									12	2.47877e+06			2.77174e+06			1886865			3.61161e+06			4.1331e+06			3.79424e+06
									24	1.06635e+08			5.36376e+07			10907984			4.94771e+08			3.36601e+08			174255736
									48	2.40264e+07			1.14625e+07			9578752			4.55763e+07			25276138			1.88173e+07

## Sheet: Figure 9d
Raw reporter reads (3 biological replicates with 3 technical replicates each)
	No L	RVFV-vS-Ren	RVFV-vS-EvSR-rluc	RVFV-vS-EvSR-rluc_Nmut	RVFV-vS-EvSR-rluc_NSsmut	RVFV-vS-EvSR-rluc_Nmut/NSsmut
Biological replicate 1:	83413	706243	3.94111e+06	470087	3.23659e+06	1.72608e+06
	74298.3	552604	3.4776e+06	774987	3.09453e+06	1.68078e+06
	45877.1	563842	5.80023e+06	398125	3.04293e+06	4.20845e+06
Biological replicate 2:	170713	187464	1.29894e+06	643077	434201	1.1206e+06
	129731	218248	3.44371e+06	585668	603120	844514
	161976	261008	1.60477e+06	505476	972125	941032
Biological replicate 3:	157482	825521	2.80886e+06	1.2437e+06	1.75964e+06	2.92313e+06
	221127	617363	5.20467e+06	1.59508e+06	2.96918e+06	2.32135e+06
	322732	911449	6.25225e+06	1.07042e+06	2.93594e+06	5.38063e+06
Means of the technical replicates for each biological replicate
	No L	RVFV-vS-Ren	RVFV-vS-EvSR-rluc	RVFV-vS-EvSR-rluc_Nmut	RVFV-vS-EvSR-rluc_NSsmut	RVFV-vS-EvSR-rluc_Nmut/NSsmut
Biological replicate 1:	67862.8	607563	4.40632e+06	547733	3.12468e+06	2.53844e+06
Biological replicate 2:	154140	222240	2.11581e+06	578074	669815	968716
Biological replicate 3:	233780	784778	4.75526e+06	1.30307e+06	2.55492e+06	3.5417e+06
Means of the technical replicates for each biological replicate with IGR reporter segment set to 100%
	No L	RVFV-vS-Ren	RVFV-vS-EvSR-rluc	RVFV-vS-EvSR-rluc_Nmut	RVFV-vS-EvSR-rluc_NSsmut	RVFV-vS-EvSR-rluc_Nmut/NSsmut
Biological replicate 1:	11.1697	100	725.244	90.1525	514.298	417.806
Biological replicate 2:	69.3575	100	952.038	260.113	301.393	435.888
Biological replicate 3:	29.7894	100	605.937	166.043	325.56	451.3

[truncated: 3 more sheets: Figure 9e, Figure S1A, Fig S1B]
